# Supplementary material for: Courtship behaviour reveals temporal regularity is a critical social cue in mouse communication
Source: eLife. 2023 Dec 27;12:RP86464. doi: 10.7554/eLife.86464 (PMC10752583; doi:10.7554/eLife.86464)
Supplement: Supplementary file 6. [file elife-86464-supp6.zip]

Archive with 1 entries (1 files):
- Figure 3 Audio 6.mp4
